# Supplementary material for: A Combination of Amide Proton Transfer, Tumor Blood Flow, and Apparent Diffusion Coefficient Histogram Analysis Is Useful for Differentiating Malignant from Benign Intracranial Tumors in Young Patients: A Preliminary Study
Source: Diagnostics (Basel). 2024 Jun 12;14(12):1236. doi: 10.3390/diagnostics14121236 (PMC11202847; doi:10.3390/diagnostics14121236)
Supplement: Supplementary file 1 [file diagnostics-14-01236-s001.zip]

Archive with 5 entries (5 files):
- Supplementary_Figure_S1a.png
- Supplementary_Figure_S1b.png
- Supplementary_Figure_S1c.png
- Supplementary_Figure_S1d.png
- Supplementary_Tables_240531.pdf
